# Supplementary material for: Research on Gait Planning for Wind Turbine Blade Climbing Robots Based on Variable-Cell Mechanisms
Source: Sensors (Basel). 2026 Jan 13;26(2):547. doi: 10.3390/s26020547 (PMC12845711; doi:10.3390/s26020547)
Supplement: Supplementary file 1 [file sensors-26-00547-s001.zip]

Archive with 3 entries (2 files):
- Gait Simulation Animation/
- Gait Simulation Animation/Video S1 - Configuration I Gait Simulation Animation.mp4
- Gait Simulation Animation/Video S2 - Configuration II Gait Simulation Animation.mp4
